# Supplementary material for: Sensitive screening of single nucleotide polymorphisms in cell free DNA for diagnosis of gestational tumours
Source: NPJ Genom Med. 2022 Apr 8;7:26. doi: 10.1038/s41525-022-00297-x (PMC8993869; doi:10.1038/s41525-022-00297-x)
Supplement: Supplementary file 2 — Supplemental Table 1 [file 41525_2022_297_MOESM2_ESM.xlsx]

## Sheet: Supp_Table_1
Patient	Sample_ID_in_manscript	Full_sample_ID	Timepoint (c = combined data from additional sequencing)	serum_hCG	Days since first treat-ment	Group	Tumour_origin (* unknown at time of cfDNA testing)	Confirmed_diagnosis	Diagnosis_method	Plasma_volume_ml	cfDNA_volume_ul	cfDNA_concentration_ng_ul	cfDNA_total_ng	ng_cfDNA_per_ml	cfDNA_input_ng	cfDNA_library_PCR_cycles	cfDNA_total_library_DNA_ng	cfDNA_library_input_to_capture_ng	Proportion_of_library_used_for_capture	Non-host alleles detected by STR genotyping (^ = Openshaw et al., 2016)	cfDNA_raw_filtered_read_depth_mean	cfDNA_raw_filtered_read_depth_sd	cfDNA_consensus_read_depth_mean	cfDNA_consensus_read_depth_sd	Assay_sensitivity (2/mean consensus depth)	gDNA_consensus_reads_mean	Number_of_patient_homozygous_SNPs	Number_of_SNPs_with_non_host_alleles_in_cfDNA	cfDNA_non-host_allele_frequency_mean	cfDNA_non-host_allele_frequency_sd	sex_chromosomes	Number_non-host_chrX_alleles_in_XY cases	Homozygous_profile	paternal_DNA_available	partner_consensus_reads_mean	number_of_informative_SNPs	cfDNA_paternal_allele_frequency_mean	cfDNA_paternal_allele_frequency_sd	cfDNA_result
CFD001	CFD001	CFD001-1b	1	10097	1	Validation	Gestational (molar)	Confirmed	Persistant trophoblastic disease (hCG monitoring)	4	45	0.47	21.15	5.3	16.5	8	693	150	0.21645	No ^	7855.46	2494.39	781.91	184.34	0.0026	261.55	99	45	0.0139769	0.00840017	X	NA	Signal too low	No	NA	NA	NA	NA	Gestational
CFD002	CFD002	CFD002-1	1	12946	6	Validation	Gestational (molar)	Confirmed	Persistant trophoblastic disease (hCG monitoring)	3	20	0.97	19.4	6.5	10	9	708	150	0.211864	No ^	4434.03	1182.81	782.26	162.34	0.0026	267.96	126	48	0.0839249	0.0209038	X	NA	Yes	No	NA	NA	NA	NA	Gestational
CFD003	CFD003	CFD003-1b	1	37923	6	Validation	Gestational (molar)	Confirmed	Persistant trophoblastic disease (hCG monitoring)	4	45	1.86	83.7	20.9	20	8	780	150	0.192308	No ^	9237.21	3329.46	908.83	248.8	0.0022	368.24	102	62	0.0157453	0.0115135	X+Y	2	Signal too low	No	NA	NA	NA	NA	Gestational
CFD005	CFD005	CFD005-1b	1	1497	3	Validation	Gestational (molar)	Confirmed	Persistant trophoblastic disease (hCG monitoring)	3	45	0.38	17.1	5.7	13.3	9	807	150	0.185874	No ^	9860.11	2928.45	679.31	141.83	0.0029	445.12	99	24	0.00501199	0.00256536	X	NA	Signal too low	No	NA	NA	NA	NA	Gestational
CFD007	CFD007	CFD007-NA	1	448650	21	Validation	Gestational (molar)	Confirmed	Persistant trophoblastic disease (hCG monitoring)	3	20	1.1	22	7.3	10	9	465	100	0.215054	Yes	15207.3	3950.92	339.37	62.19	0.0059	512.32	48	21	0.414043	0.0996462	X	NA	Yes	Yes	478.51	14	0.4364	0.0359	Gestational
CFD007	CFD007b	CFD007-2	2	5501	6	Validation	Gestational (molar)	Confirmed	Persistant trophoblastic disease (hCG monitoring)	3	20	1.26	25.2	8.4	10	9	504	150	0.297619	Not tested	4223.06	1005.49	547.03	94.26	0.0037	512.32	48	20	0.0205214	0.00734084	X	NA	Signal too low	Yes	478.51	14	0.0193	0.0071	Gestational
CFD008	CFD008	CFD008-NA	1	239171	10	Validation	Non-gestational	Confirmed	Tumour STR genotyping	3	20	15.3	306	102	20	8	702	150	0.213675	No ^	3225.55	1129.87	727.87	225.22	0.0027	302.53	106	0	0	0	X	NA	NA	Yes	235.84	22	0	0	Non-gestational
CFD009	CFD009	CFD009-1	1	14884	6	Validation	Gestational (molar)	Confirmed	Persistant trophoblastic disease (hCG monitoring)	3	20	1.29	25.8	8.6	10	9	484	150	0.309917	No ^	5958.03	1577.06	873.97	170.13	0.0023	240.79	105	30	0.0334048	0.0104363	X	NA	No	No	NA	NA	NA	NA	Gestational
CFD010	CFD010	CFD010-1	1	16326	3	Validation	Gestational (molar)	Confirmed	Persistant trophoblastic disease (hCG monitoring)	3	20	1.2	24	8	10	9	536	150	0.279851	Yes ^	5121.55	1278.42	697.12	123.7	0.0029	256.03	98	51	0.0732292	0.0250286	X+Y	1	Signal too low	No	NA	NA	NA	NA	Gestational
CFD012	CFD012	CFD012-1b	1	8308	2	Validation	Gestational (molar)	Confirmed	Persistant trophoblastic disease (hCG monitoring)	3	45	0.53	23.85	8	18.5	8	411	150	0.364964	No ^	10106.8	3237.96	596.76	132.9	0.0034	389.23	96	48	0.0565625	0.0285684	X	NA	Signal too low	No	NA	NA	NA	NA	Gestational
CFD014	CFD014	CFD014-1	1	5254	4	Test	Undetermined	Unconfirmed	NA	3	20	1.22	24.4	8.1	10	9	660	150	0.227273	No ^	4478.14	2220.83	657.65	269.24	0.003	274.62	95	19	0.00573462	0.00264339	X	NA	Signal too low	No	NA	NA	NA	NA	Gestational
CFD015	CFD015	CFD015-1b	1	20237	6	Validation	Gestational (molar)	Confirmed	Persistant trophoblastic disease (hCG monitoring)	3	45	0.8	36	12	20	8	759	150	0.197628	No ^	10355.5	3331.26	1052.71	253.56	0.0019	345.48	99	47	0.0445723	0.0211668	X+Y	0	No	Yes	253.94	20	0.04	0.0204	Gestational
CFD017	CFD017	CFD017-1	1	6	6	Validation	Non-gestational	Confirmed	Clinical diagnosis	3	20	2.1	42	14	20	8	969	150	0.154799	No ^	6674.53	1865.38	1263.48	287.39	0.0016	244.43	89	0	0	0	X	NA	NA	No	NA	NA	NA	NA	Non-gestational
CFD023	CFD023	CFD023-2	1	372117	0	Validation	Gestational (non-molar)	Confirmed	Clinical diagnosis	3	20	6.3	126	42	60	8	1032	100	0.0968992	Yes ^	15962	4460	902.5	223.14	0.0022	275.22	76	12	0.136	0.0431101	X	NA	No	Yes	391.75	8	0.144459	0.05075	Gestational
CFD028	CFD028	CFD028	1	169	0	Validation	Gestational (molar)	Confirmed	Persistant trophoblastic disease (hCG monitoring)	3	40	0.73	29.2	9.7	10	10	1050	200	0.190476	Not tested	12186.3	3212.2	453.14	78.35	0.0044	392.65	106	0	0	0	X	NA	Signal too low	No	NA	NA	NA	NA	Gestational DNA not detected
CFD031	CFD031	CFD031-1	1	700855	1	Validation	Gestational (non-molar)	Confirmed	Clinical diagnosis	3	20	2.6	52	17.3	20	8	870	100	0.114943	Yes ^	11409.7	4550.4	655.6	231.77	0.0031	526.21	95	35	0.280729	0.0853508	X+Y	0	No	Yes	458.27	18	0.295	0.0603	Gestational
GTD002	GTD002	GTD002-TGCT0002	1	3042881	0	Test	Undetermined	Unconfirmed	NA	1.5	40	2.26	90.4	60.3	20	8	804	150	0.186567	Yes	6690.64	1810.14	965.13	218.34	0.0021	464.83	92	42	0.40451	0.142933	X	NA	No	No	NA	NA	NA	NA	Gestational
GTD005	GTD005	GTD005-TGCT0005	1	1861	0	Validation	Gestational (molar)	Confirmed	Persistant trophoblastic disease (hCG monitoring)	2	40	0.27	10.8	5.4	10	9	801	150	0.187266	Not tested	8803.39	2749.64	552.52	113.64	0.0036	527.89	83	25	0.00663261	0.00408493	X	NA	Signal too low	No	NA	NA	NA	NA	Gestational
GTD006	GTD006	GTD006-TGCT0006	1	3537	0	Validation	Gestational (molar)	Confirmed	Persistant trophoblastic disease (hCG monitoring)	3	40	0.6	24	8	10	9	984	150	0.152439	Not tested	8094.23	2663.48	614.47	142.3	0.0033	565.99	94	12	0.00432782	0.00163772	X	NA	Signal too low	No	NA	NA	NA	NA	Gestational
GTD008	GTD008	GTD008-TGCT0011	1	59	4	Validation	Gestational (molar)	Confirmed	Persistant trophoblastic disease (hCG monitoring)	3	40	3.1	124	41.3	10	9	762	150	0.19685	Not tested	7219.57	2223.58	464.42	100.28	0.0043	493.15	90	0	0	0	X	NA	No	No	NA	NA	NA	NA	Gestational DNA not detected
GTD009	GTD009	GTD009-TGCT0009	1	3840	2	Test	Non-gestational *	Confirmed	Tumour STR genotyping	3	40	0.376	15.04	5	13.5	9	486	300	0.617284	Not tested	13730	4566.95	488.49	120.47	0.0041	483.27	100	1	0.0046729	NA	X	NA	NA	No	NA	NA	NA	NA	Non-gestational
GTD013	GTD013	GTD013-TGCT0015	1	241	172	Validation	Gestational (non-molar)	Confirmed	Tumour STR genotyping	3	40	0.43	17.2	5.7	10	9	684	150	0.219298	Not tested	7422.11	2547.59	409.7	91.44	0.0049	545.08	101	2	0.00487491	0.000876237	X	NA	Signal too low	No	NA	NA	NA	NA	Inconclusive - Gestational DNA detected at low levels
GTD017	GTD017	GTD017-TGCT0021	1	328	2	Validation	Gestational (molar)	Confirmed	Persistant trophoblastic disease (hCG monitoring)	3	40	1.04	41.6	13.9	10	10	1392	200	0.143678	Not tested	11659.1	3160.13	538.38	111.21	0.0037	480.54	100	0	0	0	X	NA	NA	No	NA	NA	NA	NA	Gestational DNA not detected
GTD018	GTD018	GTD018-TGCT0022	1	10953	2	Validation	Non-gestational	Confirmed	Tumour STR genotyping	3	40	4.1	164	54.7	10	10	1422	200	0.140647	Not tested	11317.2	3859.48	609.97	161.26	0.0033	543.76	107	1	0.00484261	NA	X	NA	NA	No	NA	NA	NA	NA	Non-gestational
GTD022	GTD022	GTD022-TGCT0030	1	824	2	Validation	Gestational (molar)	Confirmed	Persistant trophoblastic disease (hCG monitoring)	3	40	0.38	15.2	5.1	10	9	639	200	0.312989	Not tested	8726.36	2837.29	495.21	108.61	0.004	513.44	106	45	0.0132733	0.00653651	X	NA	Signal too low	No	NA	NA	NA	NA	Gestational
GTD023	GTD023	GTD023-TGCT0032	1	3	212	Validation	Normal hCG	NA	NA	3	40	2.3	92	30.7	10	10	1860	200	0.107527	Not tested	11015.3	2944.66	730.05	134.43	0.0027	541.84	110	0	0	0	X	NA	NA	No	NA	NA	NA	NA	Gestational DNA not detected
GTD025	GTD025	GTD025-TGCT0034	1	906	93	Validation	Non-gestational	Confirmed	Tumour STR genotyping	3	40	2	80	26.7	10	10	1548	200	0.129199	Not tested	14769	3855.9	978.94	177.24	0.002	516.47	105	0	0	0	X	NA	NA	No	NA	NA	NA	NA	Non-gestational
GTD028	GTD028	GTD028-TGCT0043	1	131783	1	Test	Non-gestational *	Confirmed	Tumour STR genotyping	3	40	20.8	832	277.3	10	9	1095	150	0.136986	Not tested	8943.86	3403.84	886.28	252.14	0.0023	620.72	90	0	0	0	X	NA	NA	No	NA	NA	NA	NA	Non-gestational
NP01	NP01	NP01-B01	1	463901	6	Test	Undetermined	Unconfirmed	NA	3	20	1.1	22	7.3	20	8	240	100	0.416667	Yes	11633.3	3169.03	225.36	47.25	0.0089	452.78	92	50	0.189072	0.040106	X+Y	0	No	No	NA	NA	NA	NA	Gestational
NP01	NP01b	NP01-B03combined	2c	242	32	Test	Undetermined	Unconfirmed	NA	3	20	1.4	28	9.3	20	8	660	600	0.909091	Not tested	31161.2	9094.77	867.54	159.55	0.0023	452.78	87	4	0.00240494	0.000414378	X	NA	Signal too low	No	NA	NA	NA	NA	Inconclusive - Gestational DNA detected at low levels
NP01	NP01b	NP01-B03	2	242	32	Test	Undetermined	Unconfirmed	NA	3	20	1.4	28	9.3	20	8	660	100	0.151515	Not tested	15580.6	5350.11	789.85	174.97	0.0025	452.78	87	3	0.00267279	0.000485593	X	NA	Signal too low	No	NA	NA	NA	NA	Inconclusive - Gestational DNA detected at low levels
NP02	NP02	NP02-B02	1	5262	16	Test	Undetermined	Unconfirmed	NA	3	20	0.56	11.2	3.7	20	8	306	150	0.490196	No	5217.52	1142.05	561.81	89.54	0.0036	173.63	103	41	0.00958325	0.00474405	X+Y	0	Signal too low	No	NA	NA	NA	NA	Gestational
NP02	NP02b	NP02-B04	2	437	31	Test	Undetermined	Unconfirmed	NA	3	20	1.8	36	12	20	8	876	150	0.171233	Not tested	17145.1	13041.3	1046.47	179.83	0.0019	173.63	103	0	0	0	X	NA	NA	No	NA	NA	NA	NA	Gestational DNA not detected
NP02	NP02b	NP02-B04combined	2c	437	31	Test	Undetermined	Unconfirmed	NA	3	20	1.8	36	12	20	8	876	650	0.742009	Not tested	34290	9821.68	1604.72	235.83	0.0012	173.63	103	0	0	0	X	NA	NA	No	NA	NA	NA	NA	Gestational DNA not detected
NP03	NP03	NP03-B05	1	60899	0	Test	Undetermined	Unconfirmed	NA	2.5	50	0.48	24	9.6	20	8	390	150	0.384615	Not tested	6619.78	1998.63	898.02	201.63	0.0022	213.59	91	44	0.0265133	0.0116929	X+Y	0	Signal too low	No	NA	NA	NA	NA	Gestational
NP03	NP03b	NP03-B08combined	2c	1174	17	Test	Undetermined	Unconfirmed	NA	3	20	0.6	12	4	20	8	798	650	0.814536	Not tested	23979.2	7495.56	1098.75	200.21	0.0018	213.59	91	5	0.00192003	0.000346122	X+Y	0	Signal too low	No	NA	NA	NA	NA	Inconclusive - Gestational DNA detected at low levels
NP03	NP03b	NP03-B08	2	1174	17	Test	Undetermined	Unconfirmed	NA	3	20	0.6	12	4	20	8	798	150	0.18797	Not tested	11989.7	8737.11	784	161.89	0.0026	213.59	91	3	0.0023966	0.000218959	X+Y	0	Signal too low	No	NA	NA	NA	NA	Inconclusive - Gestational DNA detected at low levels
NP04	NP04	NP04-B13	1	906	13	Test	Gestational (molar) *	Confirmed	Tumour STR genotyping	2.8	50	0.62	31	11.1	20	8	588	150	0.255102	Not tested	4163.32	1037.69	746.64	145.64	0.0027	305.77	93	33	0.0095362	0.00558995	X+Y	0	Signal too low	No	NA	NA	NA	NA	Gestational
NP05	NP05	NP05-B14	1	5	13	Validation	Non-gestational	Confirmed	Clinical diagnosis	3	20	0.6	12	4	20	8	699	150	0.214592	Not tested	4635.28	1349.68	756.85	167.26	0.0026	249.9	99	0	0	0	X	NA	NA	No	NA	NA	NA	NA	Non-gestational
NP06	NP06	NP06-B16	1	335039	13	Validation	Gestational (molar)	Confirmed	Persistant trophoblastic disease (hCG monitoring)	3	50	2.09	104.5	34.8	20	8	975	150	0.153846	Yes	4929.97	1407.45	1021.21	238.26	0.002	292.91	115	44	0.304366	0.0377228	X	NA	No	No	NA	NA	NA	NA	Gestational
NP07	NP07	NP07-B20	1	28400	0	Test	Gestational (molar) *	Confirmed	Tumour STR genotyping	3	20	4.8	96	32	100	6	831	100	0.120337	No	19121	4695	1650.38	372.93	0.0012	959.25	108	42	0.0956433	0.0310217	X	NA	No	No	NA	NA	NA	NA	Gestational
NP08	NP08	NP08-B19	1	128328	0	Test	Undetermined	Unconfirmed	NA	3	20	0.85	17	5.7	20	8	424	150	0.353774	Yes	4751.77	1194.58	825.47	159.26	0.0024	274.63	105	34	0.0976447	0.0268416	X	NA	Yes	Yes	210.03	14	0.0997	0.0217	Gestational
NP09	NP09	NP09-B18b	1	127874	0	Test	Non-gestational *	Confirmed	Tumour STR genotyping	2.3	50	2.84	142	61.7	20	8	248	150	0.604839	No	3720.61	1059.15	444.26	98.99	0.0045	264.45	101	0	0	0	X	NA	NA	Yes	293.03	16	0	0	Non-gestational
NP10	NP10	NP10-B21	1	23913	3	Test	Undetermined	Unconfirmed	NA	3	20	1.8	36	12	20	8	374	150	0.40107	No	5485.78	1393.91	858.74	177.33	0.0023	248.03	106	15	0.0028771	0.00102016	X	NA	Signal too low	No	NA	NA	NA	NA	Gestational
OT001	OT001	OT001-TGCT0038	1	2	NA	Validation	Normal hCG	NA	NA	3	40	0.37	14.8	4.9	10	9	489	150	0.306748	Not tested	6713.18	1676.54	368.01	65.24	0.0054	701.12	96	0	0	0	X	NA	NA	No	NA	NA	NA	NA	Gestational DNA not detected
OT003	OT003	OT003-TGCT0039	1	2	NA	Validation	Normal hCG	NA	NA	3	40	0.34	13.6	4.5	10	9	561	150	0.26738	Not tested	8270.17	2016.43	449.69	76.23	0.0044	585.03	105	0	0	0	X	NA	NA	No	NA	NA	NA	NA	Gestational DNA not detected
OT007	OT007	OT007-GCT01	1	3	NA	Validation	Normal hCG	NA	NA	3	40	1.7	68	22.7	10	10	1338	200	0.149477	Not tested	9483.88	2395.8	549.77	93.02	0.0036	490.38	111	0	0	0	X	NA	NA	No	NA	NA	NA	NA	Gestational DNA not detected
OT008	OT008	OT008-GCT02	1	1	NA	Validation	Normal hCG	NA	NA	3	40	0.43	17.2	5.7	10	9	672	150	0.223214	Not tested	6947.88	1573.79	501.77	80.36	0.004	616.12	101	0	0	0	X	NA	NA	No	NA	NA	NA	NA	Gestational DNA not detected
OT010	OT010	OT010-TGCT0027	1	1	NA	Validation	Normal hCG	NA	NA	3	40	0.34	13.6	4.5	10	10	1152	200	0.173611	Not tested	11953.7	2941.54	683.75	113.63	0.0029	571.72	89	0	0	0	X	NA	NA	No	NA	NA	NA	NA	Gestational DNA not detected
OT015	OT015	OT015-TGCT0037	1	2	NA	Validation	Normal hCG	NA	NA	2	30	0.52	15.6	7.8	10	9	750	150	0.2	Not tested	8238.57	2085.58	589.47	101.11	0.0034	506.21	93	0	0	0	X	NA	NA	No	NA	NA	NA	NA	Gestational DNA not detected
